# Supplementary material for: Arbuscular Mycorrhizal Fungal Assemblages Significantly Shifted upon Bacterial Inoculation in Non-Contaminated and Petroleum-Contaminated Environments
Source: Microorganisms. 2020 Apr 21;8(4):602. doi: 10.3390/microorganisms8040602 (PMC7232219; doi:10.3390/microorganisms8040602)
Supplement: Supplementary file 1 [file microorganisms-08-00602-s001.zip]

Archive with 2 entries (2 files):
- microorganisms-765617-supplementary.xlsx
- supplementary.pdf
